# Supplementary material for: TwiMed: Twitter and PubMed Comparable Corpus of Drugs, Diseases, Symptoms, and Their Relations
Source: JMIR Public Health Surveill. 2017 May 3;3(2):e24. doi: 10.2196/publichealth.6396 (PMC5438461; doi:10.2196/publichealth.6396)
Supplement: Multimedia Appendix 1 [file jmir_v3i2e24_app1.zip]

Archive with 6,023 entries (6,014 files):
- TwiMed-master/
- TwiMed-master/Guidelines_TwiMed.pdf
- TwiMed-master/Readme.md
- TwiMed-master/files_for_brat/
- TwiMed-master/files_for_brat/Concepts.txt
- TwiMed-master/files_for_brat/Readme.md
- TwiMed-master/files_for_brat/annotation.conf
- TwiMed-master/files_for_brat/tools.conf
- TwiMed-master/files_for_brat/visual.conf
- TwiMed-master/gold/
- TwiMed-master/gold/pubmed/
- TwiMed-master/gold/pubmed/PMC10640930_447.ann
- TwiMed-master/gold/pubmed/PMC10640930_447.txt
- TwiMed-master/gold/pubmed/PMC10874940_502.ann
- TwiMed-master/gold/pubmed/PMC10874940_502.txt
- TwiMed-master/gold/pubmed/PMC11878860_182.ann
- TwiMed-master/gold/pubmed/PMC11878860_182.txt
- TwiMed-master/gold/pubmed/PMC13511740_562.ann
- TwiMed-master/gold/pubmed/PMC13511740_562.txt
- TwiMed-master/gold/pubmed/PMC14135520_641.ann
- TwiMed-master/gold/pubmed/PMC14135520_641.txt
- TwiMed-master/gold/pubmed/PMC14357460_816.ann
- TwiMed-master/gold/pubmed/PMC14357460_816.txt
- TwiMed-master/gold/pubmed/PMC14486960_559.ann
- TwiMed-master/gold/pubmed/PMC14486960_559.txt
- TwiMed-master/gold/pubmed/PMC14569700_883.ann
- TwiMed-master/gold/pubmed/PMC14569700_883.txt
- TwiMed-master/gold/pubmed/PMC14629920_218.ann
- TwiMed-master/gold/pubmed/PMC14629920_218.txt
- TwiMed-master/gold/pubmed/PMC14798030_665.ann
- TwiMed-master/gold/pubmed/PMC14798030_665.txt
- TwiMed-master/gold/pubmed/PMC1494500_370.ann
- TwiMed-master/gold/pubmed/PMC1494500_370.txt
- TwiMed-master/gold/pubmed/PMC1654180_734.ann
- TwiMed-master/gold/pubmed/PMC1654180_734.txt
- TwiMed-master/gold/pubmed/PMC1838650_657.ann
- TwiMed-master/gold/pubmed/PMC1838650_657.txt
- TwiMed-master/gold/pubmed/PMC18517050_31.ann
- TwiMed-master/gold/pubmed/PMC18517050_31.txt
- TwiMed-master/gold/pubmed/PMC18911980_472.ann
- TwiMed-master/gold/pubmed/PMC18911980_472.txt
- TwiMed-master/gold/pubmed/PMC18995130_74.ann
- TwiMed-master/gold/pubmed/PMC18995130_74.txt
- TwiMed-master/gold/pubmed/PMC19140730_806.ann
- TwiMed-master/gold/pubmed/PMC19140730_806.txt
- TwiMed-master/gold/pubmed/PMC19363140_732.ann
- TwiMed-master/gold/pubmed/PMC19363140_732.txt
- TwiMed-master/gold/pubmed/PMC19687390_1000.ann
- TwiMed-master/gold/pubmed/PMC19687390_1000.txt
- TwiMed-master/gold/pubmed/PMC19770200_918.ann
- TwiMed-master/gold/pubmed/PMC19770200_918.txt
- TwiMed-master/gold/pubmed/PMC19770940_554.ann
- TwiMed-master/gold/pubmed/PMC19770940_554.txt
- TwiMed-master/gold/pubmed/PMC19771020_413.ann
- TwiMed-master/gold/pubmed/PMC19771020_413.txt
- TwiMed-master/gold/pubmed/PMC19772810_29.ann
- TwiMed-master/gold/pubmed/PMC19772810_29.txt
- TwiMed-master/gold/pubmed/PMC20012220_991.ann
- TwiMed-master/gold/pubmed/PMC20012220_991.txt
- TwiMed-master/gold/pubmed/PMC20017310_708.ann
- TwiMed-master/gold/pubmed/PMC20017310_708.txt
- TwiMed-master/gold/pubmed/PMC20088130_273.ann
- TwiMed-master/gold/pubmed/PMC20088130_273.txt
- TwiMed-master/gold/pubmed/PMC20092100_234.ann
- TwiMed-master/gold/pubmed/PMC20092100_234.txt
- TwiMed-master/gold/pubmed/PMC20108780_494.ann
- TwiMed-master/gold/pubmed/PMC20108780_494.txt
- TwiMed-master/gold/pubmed/PMC20109540_295.ann
- TwiMed-master/gold/pubmed/PMC20109540_295.txt
- TwiMed-master/gold/pubmed/PMC20109660_593.ann
- TwiMed-master/gold/pubmed/PMC20109660_593.txt
- TwiMed-master/gold/pubmed/PMC20335130_857.ann
- TwiMed-master/gold/pubmed/PMC20335130_857.txt
- TwiMed-master/gold/pubmed/PMC20337060_878.ann
- TwiMed-master/gold/pubmed/PMC20337060_878.txt
- TwiMed-master/gold/pubmed/PMC20456910_695.ann
- TwiMed-master/gold/pubmed/PMC20456910_695.txt
- TwiMed-master/gold/pubmed/PMC20627500_2.ann
- TwiMed-master/gold/pubmed/PMC20627500_2.txt
- TwiMed-master/gold/pubmed/PMC20785850_242.ann
- TwiMed-master/gold/pubmed/PMC20785850_242.txt
- TwiMed-master/gold/pubmed/PMC20890600_417.ann
- TwiMed-master/gold/pubmed/PMC20890600_417.txt
- TwiMed-master/gold/pubmed/PMC20890600_740.ann
- TwiMed-master/gold/pubmed/PMC20890600_740.txt
- TwiMed-master/gold/pubmed/PMC21361150_308.ann
- TwiMed-master/gold/pubmed/PMC21361150_308.txt
- TwiMed-master/gold/pubmed/PMC21361750_246.ann
- TwiMed-master/gold/pubmed/PMC21361750_246.txt
- TwiMed-master/gold/pubmed/PMC21364750_626.ann
- TwiMed-master/gold/pubmed/PMC21364750_626.txt
- TwiMed-master/gold/pubmed/PMC21377330_493.ann
- TwiMed-master/gold/pubmed/PMC21377330_493.txt
- TwiMed-master/gold/pubmed/PMC21704500_537.ann
- TwiMed-master/gold/pubmed/PMC21704500_537.txt
- TwiMed-master/gold/pubmed/PMC21947330_802.ann
- TwiMed-master/gold/pubmed/PMC21947330_802.txt
- TwiMed-master/gold/pubmed/PMC22040240_592.ann
- TwiMed-master/gold/pubmed/PMC22040240_592.txt
- TwiMed-master/gold/pubmed/PMC22459320_574.ann
- TwiMed-master/gold/pubmed/PMC22459320_574.txt
- TwiMed-master/gold/pubmed/PMC22467000_1020.ann
- TwiMed-master/gold/pubmed/PMC22467000_1020.txt
- TwiMed-master/gold/pubmed/PMC22467000_56.ann
- TwiMed-master/gold/pubmed/PMC22467000_56.txt
- TwiMed-master/gold/pubmed/PMC22495980_854.ann
- TwiMed-master/gold/pubmed/PMC22495980_854.txt
- TwiMed-master/gold/pubmed/PMC23501450_249.ann
- TwiMed-master/gold/pubmed/PMC23501450_249.txt
- TwiMed-master/gold/pubmed/PMC23501450_457.ann
- TwiMed-master/gold/pubmed/PMC23501450_457.txt
- TwiMed-master/gold/pubmed/PMC23501450_821.ann
- TwiMed-master/gold/pubmed/PMC23501450_821.txt
- TwiMed-master/gold/pubmed/PMC23611120_54.ann
- TwiMed-master/gold/pubmed/PMC23611120_54.txt
- TwiMed-master/gold/pubmed/PMC23613220_838.ann
- TwiMed-master/gold/pubmed/PMC23613220_838.txt
- TwiMed-master/gold/pubmed/PMC23618040_938.ann
- TwiMed-master/gold/pubmed/PMC23618040_938.txt
- TwiMed-master/gold/pubmed/PMC23618810_778.ann
- TwiMed-master/gold/pubmed/PMC23618810_778.txt
- TwiMed-master/gold/pubmed/PMC23623410_309.ann
- TwiMed-master/gold/pubmed/PMC23623410_309.txt
- TwiMed-master/gold/pubmed/PMC23623410_755.ann
- TwiMed-master/gold/pubmed/PMC23623410_755.txt
- TwiMed-master/gold/pubmed/PMC23628210_586.ann
- TwiMed-master/gold/pubmed/PMC23628210_586.txt
- TwiMed-master/gold/pubmed/PMC23760660_124.ann
- TwiMed-master/gold/pubmed/PMC23760660_124.txt
- TwiMed-master/gold/pubmed/PMC23760660_931.ann
- TwiMed-master/gold/pubmed/PMC23760660_931.txt
- TwiMed-master/gold/pubmed/PMC23912940_216.ann
- TwiMed-master/gold/pubmed/PMC23912940_216.txt
- TwiMed-master/gold/pubmed/PMC24089160_248.ann
- TwiMed-master/gold/pubmed/PMC24089160_248.txt
- TwiMed-master/gold/pubmed/PMC24098260_271.ann
- TwiMed-master/gold/pubmed/PMC24098260_271.txt
- TwiMed-master/gold/pubmed/PMC24099420_558.ann
- TwiMed-master/gold/pubmed/PMC24099420_558.txt
- TwiMed-master/gold/pubmed/PMC24132020_899.ann
- TwiMed-master/gold/pubmed/PMC24132020_899.txt
- TwiMed-master/gold/pubmed/PMC24241170_106.ann
- TwiMed-master/gold/pubmed/PMC24241170_106.txt
- TwiMed-master/gold/pubmed/PMC24241170_550.ann
- TwiMed-master/gold/pubmed/PMC24241170_550.txt
- TwiMed-master/gold/pubmed/PMC24241170_852.ann
- TwiMed-master/gold/pubmed/PMC24241170_852.txt
- TwiMed-master/gold/pubmed/PMC24241170_9.ann
- TwiMed-master/gold/pubmed/PMC24241170_9.txt
- TwiMed-master/gold/pubmed/PMC24241250_663.ann
- TwiMed-master/gold/pubmed/PMC24241250_663.txt
- TwiMed-master/gold/pubmed/PMC24531130_581.ann
- TwiMed-master/gold/pubmed/PMC24531130_581.txt
- TwiMed-master/gold/pubmed/PMC24916160_442.ann
- TwiMed-master/gold/pubmed/PMC24916160_442.txt
- TwiMed-master/gold/pubmed/PMC24969810_691.ann
- TwiMed-master/gold/pubmed/PMC24969810_691.txt
- TwiMed-master/gold/pubmed/PMC24969810_912.ann
- TwiMed-master/gold/pubmed/PMC24969810_912.txt
- TwiMed-master/gold/pubmed/PMC25158960_871.ann
- TwiMed-master/gold/pubmed/PMC25158960_871.txt
- TwiMed-master/gold/pubmed/PMC25159250_192.ann
- TwiMed-master/gold/pubmed/PMC25159250_192.txt
- TwiMed-master/gold/pubmed/PMC25159250_693.ann
- TwiMed-master/gold/pubmed/PMC25159250_693.txt
- TwiMed-master/gold/pubmed/PMC25265400_810.ann
- TwiMed-master/gold/pubmed/PMC25265400_810.txt
- TwiMed-master/gold/pubmed/PMC25293420_428.ann
- TwiMed-master/gold/pubmed/PMC25293420_428.txt
- TwiMed-master/gold/pubmed/PMC25293420_477.ann
- TwiMed-master/gold/pubmed/PMC25293420_477.txt
- TwiMed-master/gold/pubmed/PMC25563450_199.ann
- TwiMed-master/gold/pubmed/PMC25563450_199.txt
- TwiMed-master/gold/pubmed/PMC25563450_804.ann
- TwiMed-master/gold/pubmed/PMC25563450_804.txt
- TwiMed-master/gold/pubmed/PMC25569750_81.ann
- TwiMed-master/gold/pubmed/PMC25569750_81.txt
- TwiMed-master/gold/pubmed/PMC25665550_77.ann
- TwiMed-master/gold/pubmed/PMC25665550_77.txt
- TwiMed-master/gold/pubmed/PMC25665630_116.ann
- TwiMed-master/gold/pubmed/PMC25665630_116.txt
- TwiMed-master/gold/pubmed/PMC25699220_1021.ann
- TwiMed-master/gold/pubmed/PMC25699220_1021.txt
- TwiMed-master/gold/pubmed/PMC25818220_1027.ann
- TwiMed-master/gold/pubmed/PMC25818220_1027.txt
- TwiMed-master/gold/pubmed/PMC25818220_112.ann
- TwiMed-master/gold/pubmed/PMC25818220_112.txt
- TwiMed-master/gold/pubmed/PMC25839640_552.ann
- TwiMed-master/gold/pubmed/PMC25839640_552.txt
- TwiMed-master/gold/pubmed/PMC25839940_456.ann
- TwiMed-master/gold/pubmed/PMC25839940_456.txt
- TwiMed-master/gold/pubmed/PMC25961150_617.ann
- TwiMed-master/gold/pubmed/PMC25961150_617.txt
- TwiMed-master/gold/pubmed/PMC26038250_747.ann
- TwiMed-master/gold/pubmed/PMC26038250_747.txt
- TwiMed-master/gold/pubmed/PMC26145240_228.ann
- TwiMed-master/gold/pubmed/PMC26145240_228.txt
- TwiMed-master/gold/pubmed/PMC26211350_461.ann
- TwiMed-master/gold/pubmed/PMC26211350_461.txt
- TwiMed-master/gold/pubmed/PMC26213850_334.ann
- TwiMed-master/gold/pubmed/PMC26213850_334.txt
- TwiMed-master/gold/pubmed/PMC26213850_868.ann
- TwiMed-master/gold/pubmed/PMC26213850_868.txt
- TwiMed-master/gold/pubmed/PMC26280260_726.ann
- TwiMed-master/gold/pubmed/PMC26280260_726.txt
- TwiMed-master/gold/pubmed/PMC26296840_147.ann
- TwiMed-master/gold/pubmed/PMC26296840_147.txt
- TwiMed-master/gold/pubmed/PMC26296840_337.ann
- TwiMed-master/gold/pubmed/PMC26296840_337.txt
- TwiMed-master/gold/pubmed/PMC26296940_597.ann
- TwiMed-master/gold/pubmed/PMC26296940_597.txt
- TwiMed-master/gold/pubmed/PMC26361720_524.ann
- TwiMed-master/gold/pubmed/PMC26361720_524.txt
- TwiMed-master/gold/pubmed/PMC26372580_111.ann
- TwiMed-master/gold/pubmed/PMC26372580_111.txt
- TwiMed-master/gold/pubmed/PMC26372580_138.ann
- TwiMed-master/gold/pubmed/PMC26372580_138.txt
- TwiMed-master/gold/pubmed/PMC26372580_526.ann
- TwiMed-master/gold/pubmed/PMC26372580_526.txt
- TwiMed-master/gold/pubmed/PMC26372580_539.ann
- TwiMed-master/gold/pubmed/PMC26372580_539.txt
- TwiMed-master/gold/pubmed/PMC26431130_191.ann
- TwiMed-master/gold/pubmed/PMC26431130_191.txt
- TwiMed-master/gold/pubmed/PMC26442920_87.ann
- TwiMed-master/gold/pubmed/PMC26442920_87.txt
- TwiMed-master/gold/pubmed/PMC26453970_274.ann
- TwiMed-master/gold/pubmed/PMC26453970_274.txt
- TwiMed-master/gold/pubmed/PMC26466470_981.ann
- TwiMed-master/gold/pubmed/PMC26466470_981.txt
- TwiMed-master/gold/pubmed/PMC26490650_289.ann
- TwiMed-master/gold/pubmed/PMC26490650_289.txt
- TwiMed-master/gold/pubmed/PMC26547980_134.ann
- TwiMed-master/gold/pubmed/PMC26547980_134.txt
- TwiMed-master/gold/pubmed/PMC26550870_411.ann
- TwiMed-master/gold/pubmed/PMC26550870_411.txt
- TwiMed-master/gold/pubmed/PMC26557470_935.ann
- TwiMed-master/gold/pubmed/PMC26557470_935.txt
- TwiMed-master/gold/pubmed/PMC26563090_867.ann
- TwiMed-master/gold/pubmed/PMC26563090_867.txt
- TwiMed-master/gold/pubmed/PMC26563230_297.ann
- TwiMed-master/gold/pubmed/PMC26563230_297.txt
- TwiMed-master/gold/pubmed/PMC26563240_318.ann
- TwiMed-master/gold/pubmed/PMC26563240_318.txt
- TwiMed-master/gold/pubmed/PMC26563240_666.ann
- TwiMed-master/gold/pubmed/PMC26563240_666.txt
- TwiMed-master/gold/pubmed/PMC26563240_705.ann
- TwiMed-master/gold/pubmed/PMC26563240_705.txt
- TwiMed-master/gold/pubmed/PMC26563240_787.ann
- TwiMed-master/gold/pubmed/PMC26563240_787.txt
- TwiMed-master/gold/pubmed/PMC26635370_949.ann
- TwiMed-master/gold/pubmed/PMC26635370_949.txt
- TwiMed-master/gold/pubmed/PMC26635480_102.ann
- TwiMed-master/gold/pubmed/PMC26635480_102.txt
- TwiMed-master/gold/pubmed/PMC26635480_45.ann
- TwiMed-master/gold/pubmed/PMC26635480_45.txt
- TwiMed-master/gold/pubmed/PMC26635480_538.ann
- TwiMed-master/gold/pubmed/PMC26635480_538.txt
- TwiMed-master/gold/pubmed/PMC26702970_743.ann
- TwiMed-master/gold/pubmed/PMC26702970_743.txt
- TwiMed-master/gold/pubmed/PMC26717270_198.ann
- TwiMed-master/gold/pubmed/PMC26717270_198.txt
- TwiMed-master/gold/pubmed/PMC26719480_678.ann
- TwiMed-master/gold/pubmed/PMC26719480_678.txt
- TwiMed-master/gold/pubmed/PMC26719540_555.ann
- TwiMed-master/gold/pubmed/PMC26719540_555.txt
- TwiMed-master/gold/pubmed/PMC26719580_650.ann
- TwiMed-master/gold/pubmed/PMC26719580_650.txt
- TwiMed-master/gold/pubmed/PMC26797200_925.ann
- TwiMed-master/gold/pubmed/PMC26797200_925.txt
- TwiMed-master/gold/pubmed/PMC26852220_95.ann
- TwiMed-master/gold/pubmed/PMC26852220_95.txt
- TwiMed-master/gold/pubmed/PMC26858050_620.ann
- TwiMed-master/gold/pubmed/PMC26858050_620.txt
- TwiMed-master/gold/pubmed/PMC26868470_715.ann
- TwiMed-master/gold/pubmed/PMC26868470_715.txt
- TwiMed-master/gold/pubmed/PMC26868570_39.ann
- TwiMed-master/gold/pubmed/PMC26868570_39.txt
- TwiMed-master/gold/pubmed/PMC26869350_27.ann
- TwiMed-master/gold/pubmed/PMC26869350_27.txt
- TwiMed-master/gold/pubmed/PMC26879280_387.ann
- TwiMed-master/gold/pubmed/PMC26879280_387.txt
- TwiMed-master/gold/pubmed/PMC26898600_865.ann
- TwiMed-master/gold/pubmed/PMC26898600_865.txt
- TwiMed-master/gold/pubmed/PMC26904910_110.ann
- TwiMed-master/gold/pubmed/PMC26904910_110.txt
- TwiMed-master/gold/pubmed/PMC26931170_381.ann
- TwiMed-master/gold/pubmed/PMC26931170_381.txt
- TwiMed-master/gold/pubmed/PMC26940250_67.ann
- TwiMed-master/gold/pubmed/PMC26940250_67.txt
- TwiMed-master/gold/pubmed/PMC26945980_977.ann
- TwiMed-master/gold/pubmed/PMC26945980_977.txt
- TwiMed-master/gold/pubmed/PMC26952130_730.ann
- TwiMed-master/gold/pubmed/PMC26952130_730.txt
- TwiMed-master/gold/pubmed/PMC26952210_769.ann
- TwiMed-master/gold/pubmed/PMC26952210_769.txt
- TwiMed-master/gold/pubmed/PMC26952260_236.ann
- TwiMed-master/gold/pubmed/PMC26952260_236.txt
- TwiMed-master/gold/pubmed/PMC26989020_988.ann
- TwiMed-master/gold/pubmed/PMC26989020_988.txt
- TwiMed-master/gold/pubmed/PMC26995400_426.ann
[truncated: 5,723 more entries]
