# Supplementary material for: TwiMed: Twitter and PubMed Comparable Corpus of Drugs, Diseases, Symptoms, and Their Relations
Source: JMIR Public Health Surveill. 2017 May 3;3(2):e24. doi: 10.2196/publichealth.6396 (PMC5438461; doi:10.2196/publichealth.6396)
Supplement: Multimedia Appendix 1 [file jmir_v3i2e24_app1.zip › TwiMed-master/files_for_brat/tools.conf]

[options]

# Possible values for validate:
# - all: perform full validation
# - none: don't perform any validation
Validation	validate:all

# Possible values for tokenizer
# - ptblike: emulate Penn Treebank tokenization
# - mecab: perform Japanese tokenization using MeCab
# - whitespace: split by whitespace characters in source text (only)
Tokens	   tokenizer:whitespace

# Possible values for splitter:
# - regex  : regular expression-based sentence splitting
# - newline: split by newline characters in source text (only)
Sentences	splitter:regex

# Possible values for logfile:
# - <NONE> : no annotation logging
# - NAME : log into file NAME (e.g. "/home/brat/annotation.log")
Annotation-log logfile:<NONE>

[search]

# Search option configuration. Configured queries will be available in
# text span annotation dialogs. When selected on the UI, these open
# the given URL ("<URL>") with the string "%s" replaced with the
# selected text span.

#Google       <URL>:http://www.google.com/search?q=%s
#Wikipedia    <URL>:http://en.wikipedia.org/wiki/Special:Search?search=%s

[annotators]

# Automatic annotation service configuration. The values of "tool" and
# "model" are required for the UI, and "<URL>" should be filled with
# the URL of the web service. See the brat documentation for more
# information.

# Examples:
# Random              tool:Random, model:Random, <URL>:http://localhost:47111/
# Stanford-CoNLL-MUC  tool:Stanford_NER, model:CoNLL+MUC, <URL>:http://127.0.0.1:47111/
# NERtagger-GENIA     tool:NERtagger, model:GENIA, <URL>:http://example.com:8080/tagger/

[disambiguators]

# Automatic semantic disambiguation service configuration. The values
# of "tool" and "model" are required for the UI, and "<URL>" should be
# filled with the URL of the web service. See the brat documentation
# for more information.

# Example:
# simsem-GENIA    tool:simsem, model:GENIA, <URL>:http://example.com:8080/tagger/%s

[normalization]

# Configuration for normalization against external resources. The
# resource name (first field of each line) should match that of a
# normalization DB on the brat server (see tools/norm_db_init.py),
# "<URL>" should be filled with the URL of the resource (preferably
# one providing a serach interface), and "<URLBASE>" should be a
# string containing "%s" that, when replacing "%s" with an ID in
# the external resource, becomes a link to a page representing
# the entry corresponding to the ID in that resource.

# Example
#UniProt    <URL>:http://www.uniprot.org/, <URLBASE>:http://www.uniprot.org/uniprot/%s
#GO    <URL>:http://www.geneontology.org/, <URLBASE>:http://amigo.geneontology.org/cgi-bin/amigo/term_details?term=GO:%s
#FMA    <URL>:http://fme.biostr.washington.edu/FME/index.html, <URLBASE>:http://www.ebi.ac.uk/ontology-lookup/browse.do?ontName=FMA&termId=FMA:%s
#Wikipedia    <URL>:http://en.wikipedia.org, <URLBASE>:http://en.wikipedia.org/?curid=%s
# Wiki    <URL>:http://en.wikipedia.org, <URLBASE>:http://en.wikipedia.org/?curid=%s
#MeSH    <URL>:http://www.nlm.nih.gov/mesh/MBrowser.html, <URLBASE>:http://www.nlm.nih.gov/mesh/MBrowser.html?log=%s
Concepts    <URL>:http://sideeffects.embl.de, <URLBASE>:http://sideeffects.embl.de/se/%s/
