# Supplementary material for: TwiMed: Twitter and PubMed Comparable Corpus of Drugs, Diseases, Symptoms, and Their Relations
Source: JMIR Public Health Surveill. 2017 May 3;3(2):e24. doi: 10.2196/publichealth.6396 (PMC5438461; doi:10.2196/publichealth.6396)
Supplement: Multimedia Appendix 1 [file jmir_v3i2e24_app1.zip › TwiMed-master/files_for_brat/visual.conf]

# -*- Mode: Text; tab-width: 8; indent-tabs-mode: nil; coding: utf-8; -*-
# vim:set ft=conf ts=2 sw=2 sts=2 autoindent:

# Note: this visual.conf is a combination of visual configurations for
# a number of tasks that brat has been applied to. These settings are
# here to provide defaults for new installations, and are not intended
# to be used for reference or a starting point for creating new
# visual.conf files. For simple, clean examples, see the visual.conf
# files in subdirectories of configurations/.

[labels]

# Label definitions for display. The labels are separated by pipe
# characters "|".

# The first label must correspond to the form found first in other
# configuration files. As this form must be valid for use in e.g. the
# BioNLP ST standoff format, it must have only ASCII alphanumerics,
# "_" or "-" (i.e. match '^[a-zA-Z0-9_-]$').

# Labels other than the first define forms that are presented to the
# user in the annotation interface, with the first form being the
# preferred full form and the others abbreviations that will be used
# if fuller forms do not fit in the given space. These have no format
# restrictions and can contain e.g. space (this tends to make the
# first and second columns identical for most terms, which do not
# contain space). Surrounding space is ignored.


### Entity types
Symptom               | Symptom | Symp | S
Disease               | Disease | Disea | Di
Drug                  | Drug | Dr
Disease_Symptom       | Disease_Symptom | Dis/Symp | D/S

### Relations
Reason-to-use      | Reason_to_use | Reason | R
Outcome-negative   | Outcome_negative | Outcome_neg | Out_neg | O-
Outcome-positive   | Outcome_positive | Outcome_pos | Out_pos | O+
Benefit            | Benefit | Benefit | Benef | B
#Interaction        | Interaction | Int | I

[drawing]

# Other aspects of visual presentation. The format is label (form used
# in other configurations, first of the labels) of the annotation
# separated by tab from comma-separated key:value pairs. The recognized
# keys, their values and purpose are:
# - fgColor     : any HTML color specification (e.g. "black"), sets
#                 the color of a span text in the visualization.
# - bgColor     : any HTML color specification (e.g. "white"), sets
#                 the color of a span "box" background in the visualization.
# - borderColor : any HTML color specification (e.g. "black"), sets
#                 the color of a span "box" border in the visualization.
#                 Also supports special value "darken", which specifies to
#                 use a darker shade of bgColor for the border.
# - color       : any HTML color specification (e.g. "black"), sets
#                 the color of an arc in the visualization.
# - dashArray   : any valid SVG stroke-dasharray specification using
#                 dashes (instead of commas or space) as separators
#                 (e.g. "3-3"), sets the dash/dot pattern for lines
#                 in the span/arc visualization ("-" works for solid
#                 line)
# The special labels "SPAN_DEFAULT" and "ARC_DEFAULT" are recognized
# as setting defaults that will be used for types without specific
# settings. It is not necessary to define all aspects of the
# visualization (e.g. just Color can be given): defaults will be
# used for unspecified cases.


SPAN_DEFAULT	fgColor:black, bgColor:lightgreen, borderColor:darken
ARC_DEFAULT	color:black, arrowHead:triangle-5

Symptom            bgColor:#8fb2ff
Disease            bgColor:#ffccaa
Drug               bgColor:#05a150
Disease_Symptom    bgColor:#ffccaa

Reason-to-use      color:#007700
Outcome-negative   color:#0000cc
Outcome-positive   color:#7fe2ff
Benefit            color:#7fe2ff
#Interaction        color:#ff0000


# Attributes
ATTRIBUTE_DEFAULT	glyph:*
Polarity	box:crossed, glyph:<NONE>, dashArray:<NONE>
#Confidence      glyph:↑|↔|↓
#Modality	dashArray:3-3, glyph:<NONE>
