# Supplementary material for: TwiMed: Twitter and PubMed Comparable Corpus of Drugs, Diseases, Symptoms, and Their Relations
Source: JMIR Public Health Surveill. 2017 May 3;3(2):e24. doi: 10.2196/publichealth.6396 (PMC5438461; doi:10.2196/publichealth.6396)
Supplement: Multimedia Appendix 1 [file jmir_v3i2e24_app1.zip › TwiMed-master/gold/pubmed/PMC10640930_447.txt]

Of the two anti-breast cancer drugs, tamoxifen showed IC __number__ =  __number__  microM to BC-M __number__ cells and paclitaxel had much less sensitivity than AZ __number__ .
