# Supplementary material for: TwiMed: Twitter and PubMed Comparable Corpus of Drugs, Diseases, Symptoms, and Their Relations
Source: JMIR Public Health Surveill. 2017 May 3;3(2):e24. doi: 10.2196/publichealth.6396 (PMC5438461; doi:10.2196/publichealth.6396)
Supplement: Multimedia Appendix 1 [file jmir_v3i2e24_app1.zip › TwiMed-master/gold/pubmed/PMC14629920_218.ann]

T1	Drug 232 240	Concerta
A1	Person T1 3rd
A2	Status T1 Complete
N1	Reference T1 Concepts:4158	Methylphenidate
T2	Drug 289 304	methylphenidate
A3	Person T2 3rd
A4	Status T2 Complete
N2	Reference T2 Concepts:4158	Methylphenidate
T3	Disease 128 132	ADHD
A5	Person T3 3rd
N3	Reference T3 Concepts:C1263846	Attention deficit hyperactivity disorder
R1	Reason-to-use Arg1:T3 Arg2:T2
R2	Reason-to-use Arg1:T3 Arg2:T1
