# Supplementary material for: TwiMed: Twitter and PubMed Comparable Corpus of Drugs, Diseases, Symptoms, and Their Relations
Source: JMIR Public Health Surveill. 2017 May 3;3(2):e24. doi: 10.2196/publichealth.6396 (PMC5438461; doi:10.2196/publichealth.6396)
Supplement: Multimedia Appendix 1 [file jmir_v3i2e24_app1.zip › TwiMed-master/gold/pubmed/PMC19140730_806.ann]

T1	Disease 110 118	diabetic
A1	Person T1 3rd
N1	Reference T1 Concepts:0	Disagreement in Concept ID
#1	AnnotatorNotes T1	Disagreement in concept ID: C0011849 Vs. C0241863
T2	Disease 147 157	depression
A2	Person T2 3rd
N2	Reference T2 Concepts:C1386135	Acute depression
T3	Drug 96 106	paroxetine
A3	Person T3 3rd
N3	Reference T3 Concepts:4691	Paroxetine
R1	Reason-to-use Arg1:T2 Arg2:T3
