# Supplementary material for: TwiMed: Twitter and PubMed Comparable Corpus of Drugs, Diseases, Symptoms, and Their Relations
Source: JMIR Public Health Surveill. 2017 May 3;3(2):e24. doi: 10.2196/publichealth.6396 (PMC5438461; doi:10.2196/publichealth.6396)
Supplement: Multimedia Appendix 1 [file jmir_v3i2e24_app1.zip › TwiMed-master/gold/pubmed/PMC19770200_918.ann]

T1	Drug 34 43	cortisone
N1	Reference T1 Concepts:222786	Cortisone
T2	Disease 55 80	advanced prostatic cancer
N2	Reference T2 Concepts:C0936223	Prostate cancer metastatic
R1	Reason-to-use Arg1:T2 Arg2:T1
