# Supplementary material for: TwiMed: Twitter and PubMed Comparable Corpus of Drugs, Diseases, Symptoms, and Their Relations
Source: JMIR Public Health Surveill. 2017 May 3;3(2):e24. doi: 10.2196/publichealth.6396 (PMC5438461; doi:10.2196/publichealth.6396)
Supplement: Multimedia Appendix 1 [file jmir_v3i2e24_app1.zip › TwiMed-master/gold/pubmed/PMC19771020_413.ann]

T1	Drug 146 155	melphalan
N1	Reference T1 Concepts:4053	Melphalan
T2	Drug 160 170	prednisone
A1	Duration T2 Intermitent
N2	Reference T2 Concepts:4900	Prednisone
T3	Disease 48 60	Myelomatosis
N3	Reference T3 Concepts:0	Disagreement in Concept ID
#1	AnnotatorNotes T3	Disagreement in concept ID: C0026764 Vs. C0007097
R1	Reason-to-use Arg1:T3 Arg2:T1
R2	Reason-to-use Arg1:T3 Arg2:T2
