# Supplementary material for: TwiMed: Twitter and PubMed Comparable Corpus of Drugs, Diseases, Symptoms, and Their Relations
Source: JMIR Public Health Surveill. 2017 May 3;3(2):e24. doi: 10.2196/publichealth.6396 (PMC5438461; doi:10.2196/publichealth.6396)
Supplement: Multimedia Appendix 1 [file jmir_v3i2e24_app1.zip › TwiMed-master/gold/pubmed/PMC19772810_29.ann]

T1	Drug 112 121	melphalan
A1	Modality T1 Generic
N1	Reference T1 Concepts:4053	Melphalan
T2	Symptom 83 108	gastrointestinal toxicity
A2	Modality T2 Generic
N2	Reference T2 Concepts:C0017178	Gastrointestinal Diseases
R1	Outcome-negative Arg1:T1 Arg2:T2
