# Supplementary material for: TwiMed: Twitter and PubMed Comparable Corpus of Drugs, Diseases, Symptoms, and Their Relations
Source: JMIR Public Health Surveill. 2017 May 3;3(2):e24. doi: 10.2196/publichealth.6396 (PMC5438461; doi:10.2196/publichealth.6396)
Supplement: Multimedia Appendix 1 [file jmir_v3i2e24_app1.zip › TwiMed-master/gold/pubmed/PMC20012220_991.ann]

T1	Symptom 26 40;61 67	thromboembolic events
A1	Modality T1 Generic
N1	Reference T1 Concepts:C0857496	Thromboembolic event
T2	Symptom 45 67	cerebrovascular events
A2	Modality T2 Generic
N2	Reference T2 Concepts:C0038454	Cerebrovascular accident
T3	Drug 82 91	tamoxifen
A3	Modality T3 Generic
N3	Reference T3 Concepts:5376	Tamoxifen
