# Supplementary material for: TwiMed: Twitter and PubMed Comparable Corpus of Drugs, Diseases, Symptoms, and Their Relations
Source: JMIR Public Health Surveill. 2017 May 3;3(2):e24. doi: 10.2196/publichealth.6396 (PMC5438461; doi:10.2196/publichealth.6396)
Supplement: Multimedia Appendix 1 [file jmir_v3i2e24_app1.zip › TwiMed-master/gold/pubmed/PMC20017310_708.ann]

T1	Disease 37 61	myelodysplastic syndrome
N1	Reference T1 Concepts:0	Disagreement in Concept ID
#1	AnnotatorNotes T1	Disagreement in concept ID: C0854467 Vs. -1
T2	Drug 100 109	melphalan
N2	Reference T2 Concepts:4053	Melphalan
T3	Disease 72 89	myeloid leukaemia
N3	Reference T3 Concepts:0	Disagreement in Concept ID
#2	AnnotatorNotes T3	Disagreement in concept ID: C0023467 Vs. C0085669
T4	Disease 145 157	myelomatosis
N4	Reference T4 Concepts:0	Disagreement in Concept ID
#3	AnnotatorNotes T4	Disagreement in concept ID: C0026764 Vs. C0007097
R1	Reason-to-use Arg1:T4 Arg2:T2
