# Supplementary material for: TwiMed: Twitter and PubMed Comparable Corpus of Drugs, Diseases, Symptoms, and Their Relations
Source: JMIR Public Health Surveill. 2017 May 3;3(2):e24. doi: 10.2196/publichealth.6396 (PMC5438461; doi:10.2196/publichealth.6396)
Supplement: Multimedia Appendix 1 [file jmir_v3i2e24_app1.zip › TwiMed-master/gold/pubmed/PMC20092100_234.ann]

T1	Drug 764 774	prednisone
A1	Status T1 Complete
A2	Sentiment T1 Negative
N1	Reference T1 Concepts:4900	Prednisone
T2	Drug 147 157	prednisone
N2	Reference T2 Concepts:4900	Prednisone
