# Supplementary material for: TwiMed: Twitter and PubMed Comparable Corpus of Drugs, Diseases, Symptoms, and Their Relations
Source: JMIR Public Health Surveill. 2017 May 3;3(2):e24. doi: 10.2196/publichealth.6396 (PMC5438461; doi:10.2196/publichealth.6396)
Supplement: Multimedia Appendix 1 [file jmir_v3i2e24_app1.zip › TwiMed-master/gold/pubmed/PMC20092100_234.txt]

The treatment response in each group was different: __number__ % of patients with ALL ( __number__ / __number__ ) achieved complete remission with prednisone, vincristine and other drugs in standard use in childhood ALL; __number__ % of patients with AML ( __number__ / __number__ ) achieved complete remission with cytosine arabinoside and daunorubicin ( __number__ patients), or __number__ -thioguanine and cyclophosphamide ( __number__ patients), __number__ -thioguanine, cyclophosphamide and Adriamycin ( __number__ patient), and cytosine and Adriamycin ( __number__ patient); only __number__ out of __number__ patients ( __number__ %) with acute undifferentiated leukaemia achieved complete remission using cytosine and daunorubicin after an initial trial of prednisone and vincristine had failed.
