# Supplementary material for: TwiMed: Twitter and PubMed Comparable Corpus of Drugs, Diseases, Symptoms, and Their Relations
Source: JMIR Public Health Surveill. 2017 May 3;3(2):e24. doi: 10.2196/publichealth.6396 (PMC5438461; doi:10.2196/publichealth.6396)
Supplement: Multimedia Appendix 1 [file jmir_v3i2e24_app1.zip › TwiMed-master/gold/pubmed/PMC20108780_494.ann]

T1	Drug 71 80	melphalan
A1	Person T1 3rd
N1	Reference T1 Concepts:4053	Melphalan
T2	Disease 278 286	melanoma
A2	Person T2 3rd
N2	Reference T2 Concepts:C0025202	Melanoma
R1	Reason-to-use Arg1:T2 Arg2:T1
