# Supplementary material for: TwiMed: Twitter and PubMed Comparable Corpus of Drugs, Diseases, Symptoms, and Their Relations
Source: JMIR Public Health Surveill. 2017 May 3;3(2):e24. doi: 10.2196/publichealth.6396 (PMC5438461; doi:10.2196/publichealth.6396)
Supplement: Multimedia Appendix 1 [file jmir_v3i2e24_app1.zip › TwiMed-master/gold/pubmed/PMC20109660_593.ann]

T1	Disease 56 70	lung carcinoma
N1	Reference T1 Concepts:C0007131	Non-Small Cell Lung Carcinoma
T2	Drug 131 140	Melphalan
N2	Reference T2 Concepts:4053	Melphalan
T3	Disease 37 45	melanoma
N3	Reference T3 Concepts:C0025202	Melanoma
R1	Reason-to-use Arg1:T1 Arg2:T2
R2	Reason-to-use Arg1:T3 Arg2:T2
