# Supplementary material for: TwiMed: Twitter and PubMed Comparable Corpus of Drugs, Diseases, Symptoms, and Their Relations
Source: JMIR Public Health Surveill. 2017 May 3;3(2):e24. doi: 10.2196/publichealth.6396 (PMC5438461; doi:10.2196/publichealth.6396)
Supplement: Multimedia Appendix 1 [file jmir_v3i2e24_app1.zip › TwiMed-master/gold/pubmed/PMC20335130_857.ann]

T1	Drug 11 19	Taxotere
A1	Modality T1 Generic
N1	Reference T1 Concepts:3143	Docetaxel
T2	Disease 121 127	cancer
A2	Modality T2 Generic
N2	Reference T2 Concepts:C0007097	Carcinoma
T3	Drug 0 9	Docetaxel
A3	Modality T3 Generic
N3	Reference T3 Concepts:3143	Docetaxel
R1	Reason-to-use Arg1:T2 Arg2:T1
R2	Reason-to-use Arg1:T2 Arg2:T3
