# Supplementary material for: TwiMed: Twitter and PubMed Comparable Corpus of Drugs, Diseases, Symptoms, and Their Relations
Source: JMIR Public Health Surveill. 2017 May 3;3(2):e24. doi: 10.2196/publichealth.6396 (PMC5438461; doi:10.2196/publichealth.6396)
Supplement: Multimedia Appendix 1 [file jmir_v3i2e24_app1.zip › TwiMed-master/gold/pubmed/PMC20456910_695.txt]

METHODS: Optic nerve head (ONH) topography was measured using a commercially available, confocal scanning laser ophthalmoscope for three populations of amenorrheic women ages __number__ years: subjects using ( __number__ ) tamoxifen ( __number__ mg/day) or ( __number__ ) anastrozole ( __number__ mg/day) for < or = __number__ years as adjuvant therapy after successful primary treatment for breast cancer, and ( __number__ ) control subjects with no breast cancer histories and not using any hormonal medication.
