# Supplementary material for: TwiMed: Twitter and PubMed Comparable Corpus of Drugs, Diseases, Symptoms, and Their Relations
Source: JMIR Public Health Surveill. 2017 May 3;3(2):e24. doi: 10.2196/publichealth.6396 (PMC5438461; doi:10.2196/publichealth.6396)
Supplement: Multimedia Appendix 1 [file jmir_v3i2e24_app1.zip › TwiMed-master/gold/pubmed/PMC20627500_2.ann]

T1	Drug 122 131	tamoxifen
A1	Person T1 3rd
A2	Modality T1 Generic
N1	Reference T1 Concepts:5376	Tamoxifen
T2	Disease 54 67	breast cancer
A3	Person T2 3rd
A4	Modality T2 Generic
N2	Reference T2 Concepts:0	Disagreement in Concept ID
#1	AnnotatorNotes T2	Disagreement in concept ID: C0678222 Vs. C3495917
R1	Reason-to-use Arg1:T2 Arg2:T1
