# Supplementary material for: TwiMed: Twitter and PubMed Comparable Corpus of Drugs, Diseases, Symptoms, and Their Relations
Source: JMIR Public Health Surveill. 2017 May 3;3(2):e24. doi: 10.2196/publichealth.6396 (PMC5438461; doi:10.2196/publichealth.6396)
Supplement: Multimedia Appendix 1 [file jmir_v3i2e24_app1.zip › TwiMed-master/gold/pubmed/PMC21361150_308.ann]

T1	Symptom 117 128	lymphopenia
N1	Reference T1 Concepts:C0024312	Lymphopenia
T2	Drug 48 57	cortisone
N2	Reference T2 Concepts:222786	Cortisone
R1	Outcome-negative Arg1:T2 Arg2:T1
