# Supplementary material for: TwiMed: Twitter and PubMed Comparable Corpus of Drugs, Diseases, Symptoms, and Their Relations
Source: JMIR Public Health Surveill. 2017 May 3;3(2):e24. doi: 10.2196/publichealth.6396 (PMC5438461; doi:10.2196/publichealth.6396)
Supplement: Multimedia Appendix 1 [file jmir_v3i2e24_app1.zip › TwiMed-master/gold/pubmed/PMC21704500_537.ann]

T1	Symptom 85 102	suicidal ideation
A1	Person T1 3rd
N1	Reference T1 Concepts:C1760428	Suicidal behaviour
T2	Drug 142 153	Venlafaxine
A2	Person T2 3rd
N2	Reference T2 Concepts:5656	Venlafaxine
R1	Outcome-negative Arg1:T2 Arg2:T1
