# Supplementary material for: TwiMed: Twitter and PubMed Comparable Corpus of Drugs, Diseases, Symptoms, and Their Relations
Source: JMIR Public Health Surveill. 2017 May 3;3(2):e24. doi: 10.2196/publichealth.6396 (PMC5438461; doi:10.2196/publichealth.6396)
Supplement: Multimedia Appendix 1 [file jmir_v3i2e24_app1.zip › TwiMed-master/gold/pubmed/PMC21947330_802.ann]

T1	Drug 69 82	carbamazepine
A1	Modality T1 Generic
N1	Reference T1 Concepts:2554	Carbamazepine
T2	Drug 102 113	lamotrigine
A2	Modality T2 Generic
N2	Reference T2 Concepts:3878	Lamotrigine
T3	Symptom 30 52	partial onset seizures
A3	Person T3 3rd
A4	Modality T3 Generic
N3	Reference T3 Concepts:C0234974	Simple Partial Seizures
R1	Reason-to-use Arg1:T3 Arg2:T1
R2	Reason-to-use Arg1:T3 Arg2:T2
