# Supplementary material for: TwiMed: Twitter and PubMed Comparable Corpus of Drugs, Diseases, Symptoms, and Their Relations
Source: JMIR Public Health Surveill. 2017 May 3;3(2):e24. doi: 10.2196/publichealth.6396 (PMC5438461; doi:10.2196/publichealth.6396)
Supplement: Multimedia Appendix 1 [file jmir_v3i2e24_app1.zip › TwiMed-master/gold/pubmed/PMC22467000_56.ann]

T1	Drug 57 67	prednisone
N1	Reference T1 Concepts:4900	Prednisone
T2	Disease 87 103	multiple myeloma
N2	Reference T2 Concepts:C0026764	Multiple Myeloma
T3	Drug 43 52	melphalan
N3	Reference T3 Concepts:4053	Melphalan
R1	Reason-to-use Arg1:T2 Arg2:T1
R2	Reason-to-use Arg1:T2 Arg2:T3
