# Supplementary material for: TwiMed: Twitter and PubMed Comparable Corpus of Drugs, Diseases, Symptoms, and Their Relations
Source: JMIR Public Health Surveill. 2017 May 3;3(2):e24. doi: 10.2196/publichealth.6396 (PMC5438461; doi:10.2196/publichealth.6396)
Supplement: Multimedia Appendix 1 [file jmir_v3i2e24_app1.zip › TwiMed-master/gold/pubmed/PMC22467000_56.txt]

In order to assess the role of maintenance melphalan and prednisone (MP) in responding multiple myeloma patients, __number__ eligible patients who responded to initial MP with stabilization for at least __number__ months were randomized to either stop treatment and resume therapy at relapse or to continue MP until relapse.
