# Supplementary material for: TwiMed: Twitter and PubMed Comparable Corpus of Drugs, Diseases, Symptoms, and Their Relations
Source: JMIR Public Health Surveill. 2017 May 3;3(2):e24. doi: 10.2196/publichealth.6396 (PMC5438461; doi:10.2196/publichealth.6396)
Supplement: Multimedia Appendix 1 [file jmir_v3i2e24_app1.zip › TwiMed-master/gold/pubmed/PMC23501450_457.txt]

Duloxetine is a balanced selective serotonin norepinephrine reuptake inhibitor (SNRI) which, in __number__ , became the first agent to receive regulatory approval for the treatment of painful diabetic neuropathy in the US.
