# Supplementary material for: TwiMed: Twitter and PubMed Comparable Corpus of Drugs, Diseases, Symptoms, and Their Relations
Source: JMIR Public Health Surveill. 2017 May 3;3(2):e24. doi: 10.2196/publichealth.6396 (PMC5438461; doi:10.2196/publichealth.6396)
Supplement: Multimedia Appendix 1 [file jmir_v3i2e24_app1.zip › TwiMed-master/gold/pubmed/PMC23618040_938.ann]

T1	Drug 222 231	docetaxel
A1	Person T1 3rd
A2	Duration T1 Regular
N1	Reference T1 Concepts:3143	Docetaxel
T2	Disease 63 86	squamous cell carcinoma
A3	Person T2 3rd
A4	Duration T2 Regular
N2	Reference T2 Concepts:C0007137	Squamous cell carcinoma
R1	Reason-to-use Arg1:T2 Arg2:T1
