# Supplementary material for: TwiMed: Twitter and PubMed Comparable Corpus of Drugs, Diseases, Symptoms, and Their Relations
Source: JMIR Public Health Surveill. 2017 May 3;3(2):e24. doi: 10.2196/publichealth.6396 (PMC5438461; doi:10.2196/publichealth.6396)
Supplement: Multimedia Appendix 1 [file jmir_v3i2e24_app1.zip › TwiMed-master/gold/pubmed/PMC23618040_938.txt]

In all, __number__ patients with advanced disease ( __number__ squamous cell carcinoma and seven adenocarcinoma) received oral capecitabine ( __number__ mg m( __number__ ) twice daily on days __number__ ) plus intravenous docetaxel ( __number__ mg m( __number__ ) on day __number__ ) every __number__ weeks as first- (n = __number__ ) or second-line (n = __number__ ) therapy.
