# Supplementary material for: TwiMed: Twitter and PubMed Comparable Corpus of Drugs, Diseases, Symptoms, and Their Relations
Source: JMIR Public Health Surveill. 2017 May 3;3(2):e24. doi: 10.2196/publichealth.6396 (PMC5438461; doi:10.2196/publichealth.6396)
Supplement: Multimedia Appendix 1 [file jmir_v3i2e24_app1.zip › TwiMed-master/gold/pubmed/PMC23760660_931.txt]

For treatment of chronic asthma, montelukast is administered once daily to adults as a __number__ -mg film-coated tablet, to children aged __number__ years as a __number__ -mg chewable tablet, and to children aged __number__ years as a __number__ -mg chewable tablet form.
