# Supplementary material for: TwiMed: Twitter and PubMed Comparable Corpus of Drugs, Diseases, Symptoms, and Their Relations
Source: JMIR Public Health Surveill. 2017 May 3;3(2):e24. doi: 10.2196/publichealth.6396 (PMC5438461; doi:10.2196/publichealth.6396)
Supplement: Multimedia Appendix 1 [file jmir_v3i2e24_app1.zip › TwiMed-master/gold/pubmed/PMC23912940_216.txt]

METHODS: Secondary analysis of stress hemoconcentration was performed on data from controls and subjects with mild to moderate MDD participating in an ongoing pharmacogenetic study of antidepressant treatment response to desipramine or fluoxetine.
