# Supplementary material for: TwiMed: Twitter and PubMed Comparable Corpus of Drugs, Diseases, Symptoms, and Their Relations
Source: JMIR Public Health Surveill. 2017 May 3;3(2):e24. doi: 10.2196/publichealth.6396 (PMC5438461; doi:10.2196/publichealth.6396)
Supplement: Multimedia Appendix 1 [file jmir_v3i2e24_app1.zip › TwiMed-master/gold/pubmed/PMC24089160_248.txt]

One hundred and seventy-six metastatic breast cancer patients were randomised to receive docetaxel ( __number__ mg m( __number__ )) every __number__ weeks or __number__ -fluorouracil+vinorelbine: __number__ -fluorouracil ( __number__ mg m( __number__ ) per day continuous infusion) D __number__ plus vinorelbine ( __number__ mg m( __number__ )) D __number__ and D __number__ of each __number__ -week cycle.
