# Supplementary material for: TwiMed: Twitter and PubMed Comparable Corpus of Drugs, Diseases, Symptoms, and Their Relations
Source: JMIR Public Health Surveill. 2017 May 3;3(2):e24. doi: 10.2196/publichealth.6396 (PMC5438461; doi:10.2196/publichealth.6396)
Supplement: Multimedia Appendix 1 [file jmir_v3i2e24_app1.zip › TwiMed-master/gold/pubmed/PMC24098260_271.ann]

T1	Disease 98 111	breast cancer
N1	Reference T1 Concepts:C3495917	Advanced breast cancer
T2	Drug 64 73	tamoxifen
N2	Reference T2 Concepts:5376	Tamoxifen
R1	Reason-to-use Arg1:T1 Arg2:T2
