# Supplementary material for: TwiMed: Twitter and PubMed Comparable Corpus of Drugs, Diseases, Symptoms, and Their Relations
Source: JMIR Public Health Surveill. 2017 May 3;3(2):e24. doi: 10.2196/publichealth.6396 (PMC5438461; doi:10.2196/publichealth.6396)
Supplement: Multimedia Appendix 1 [file jmir_v3i2e24_app1.zip › TwiMed-master/gold/pubmed/PMC24241170_106.ann]

T1	Disease 128 145	anxiety disorders
A1	Modality T1 Generic
N1	Reference T1 Concepts:C0003469	Anxiety Disorders
T2	Disease 211 214	OCD
A2	Modality T2 Generic
N2	Reference T2 Concepts:C0028768	Obsessive-Compulsive Disorder
T3	Disease 108 111	OCD
A3	Modality T3 Generic
N3	Reference T3 Concepts:C0028768	Obsessive-Compulsive Disorder
T4	Disease 113 116	SAD
A4	Modality T4 Generic
N4	Reference T4 Concepts:0	Disagreement in Concept ID
#1	AnnotatorNotes T4	Disagreement in concept ID: C0036337 Vs. C0003469
T5	Drug 63 74	fluvoxamine
A5	Modality T5 Generic
N5	Reference T5 Concepts:3404	Fluvoxamine
R1	Reason-to-use Arg1:T2 Arg2:T5
R2	Reason-to-use Arg1:T3 Arg2:T5
R3	Reason-to-use Arg1:T4 Arg2:T5
R4	Reason-to-use Arg1:T1 Arg2:T5
