# Supplementary material for: TwiMed: Twitter and PubMed Comparable Corpus of Drugs, Diseases, Symptoms, and Their Relations
Source: JMIR Public Health Surveill. 2017 May 3;3(2):e24. doi: 10.2196/publichealth.6396 (PMC5438461; doi:10.2196/publichealth.6396)
Supplement: Multimedia Appendix 1 [file jmir_v3i2e24_app1.zip › TwiMed-master/gold/pubmed/PMC24241170_550.ann]

T1	Symptom 134 154	withdrawal reactions
A1	Modality T1 Generic
N1	Reference T1 Concepts:C0087169	Withdrawal Symptoms
T2	Symptom 97 115	sexual dysfunction
A2	Modality T2 Generic
N2	Reference T2 Concepts:C0549622	Sexual Dysfunction
T3	Symptom 117 128	suicidality
A3	Modality T3 Generic
N3	Reference T3 Concepts:C0235196	Suicidal tendency
T4	Symptom 27 35	sedation
A4	Polarity T4 Polarity
A5	Modality T4 Generic
N4	Reference T4 Concepts:C2830004	Somnolence
T5	Symptom 39 59	cognitive impairment
A6	Polarity T5 Polarity
A7	Modality T5 Generic
N5	Reference T5 Concepts:C0338656	Impaired cognition
T6	Drug 0 11	Fluvoxamine
A8	Modality T6 Generic
N6	Reference T6 Concepts:3404	Fluvoxamine
R1	Outcome-negative Arg1:T6 Arg2:T3
R2	Outcome-negative Arg1:T6 Arg2:T1
R3	Outcome-positive Arg1:T6 Arg2:T4
R4	Outcome-positive Arg1:T6 Arg2:T5
R5	Outcome-negative Arg1:T6 Arg2:T2
