# Supplementary material for: TwiMed: Twitter and PubMed Comparable Corpus of Drugs, Diseases, Symptoms, and Their Relations
Source: JMIR Public Health Surveill. 2017 May 3;3(2):e24. doi: 10.2196/publichealth.6396 (PMC5438461; doi:10.2196/publichealth.6396)
Supplement: Multimedia Appendix 1 [file jmir_v3i2e24_app1.zip › TwiMed-master/gold/pubmed/PMC24241170_9.ann]

T1	Disease 238 252	panic disorder
A1	Modality T1 Generic
N1	Reference T1 Concepts:C0030319	Panic Disorder
T2	Disease 228 231	OCD
A2	Modality T2 Generic
N2	Reference T2 Concepts:C0028768	Obsessive-Compulsive Disorder
T3	Disease 191 194	SAD
A3	Modality T3 Generic
N3	Reference T3 Concepts:C0003469	Anxiety Disorders
T4	Disease 173 189	anxiety disorder
A4	Modality T4 Generic
N4	Reference T4 Concepts:C0003469	Anxiety Disorders
T5	Disease 197 226	obsessive-compulsive disorder
A5	Modality T5 Generic
N5	Reference T5 Concepts:C0028768	Obsessive-Compulsive Disorder
T6	Drug 0 11	Fluvoxamine
A6	Modality T6 Generic
N6	Reference T6 Concepts:3404	Fluvoxamine
R1	Reason-to-use Arg1:T2 Arg2:T6
R2	Reason-to-use Arg1:T1 Arg2:T6
R3	Reason-to-use Arg1:T4 Arg2:T6
R4	Reason-to-use Arg1:T3 Arg2:T6
R5	Reason-to-use Arg1:T5 Arg2:T6
