# Supplementary material for: TwiMed: Twitter and PubMed Comparable Corpus of Drugs, Diseases, Symptoms, and Their Relations
Source: JMIR Public Health Surveill. 2017 May 3;3(2):e24. doi: 10.2196/publichealth.6396 (PMC5438461; doi:10.2196/publichealth.6396)
Supplement: Multimedia Appendix 1 [file jmir_v3i2e24_app1.zip › TwiMed-master/gold/pubmed/PMC24916160_442.ann]

T1	Symptom 195 207	heart murmur
A1	Person T1 3rd
N1	Reference T1 Concepts:C0018808	Heart murmur
T2	Drug 130 142	levofloxacin
A2	Person T2 3rd
N2	Reference T2 Concepts:-1	Unknown Concept ID
T3	Disease 101 110	pneumonia
A3	Person T3 3rd
N3	Reference T3 Concepts:C0032285	Pneumonia
T4	Symptom 73 78	fever
A4	Person T4 3rd
N4	Reference T4 Concepts:C0015967	Fever
R1	Outcome-negative Arg1:T2 Arg2:T1
R2	Reason-to-use Arg1:T4 Arg2:T2
R3	Reason-to-use Arg1:T3 Arg2:T2
