# Supplementary material for: TwiMed: Twitter and PubMed Comparable Corpus of Drugs, Diseases, Symptoms, and Their Relations
Source: JMIR Public Health Surveill. 2017 May 3;3(2):e24. doi: 10.2196/publichealth.6396 (PMC5438461; doi:10.2196/publichealth.6396)
Supplement: Multimedia Appendix 1 [file jmir_v3i2e24_app1.zip › TwiMed-master/gold/pubmed/PMC24969810_691.ann]

T1	Symptom 223 231	dyspnoea
A1	Person T1 3rd
N1	Reference T1 Concepts:C0013404	Dyspnea
T2	Symptom 211 218	hypoxia
A2	Person T2 3rd
N2	Reference T2 Concepts:-1	Unknown Concept ID
T3	Drug 146 161	methylphenidate
A3	Person T3 3rd
N3	Reference T3 Concepts:4158	Methylphenidate
T4	Drug 163 171	Concerta
A4	Person T4 3rd
N4	Reference T4 Concepts:4158	Methylphenidate
T5	Disease 88 128	attention-deficit hyperactivity disorder
A5	Person T5 3rd
N5	Reference T5 Concepts:C1263846	Attention deficit hyperactivity disorder
R1	Reason-to-use Arg1:T5 Arg2:T4
R2	Outcome-negative Arg1:T4 Arg2:T1
R3	Outcome-negative Arg1:T3 Arg2:T1
R4	Reason-to-use Arg1:T5 Arg2:T3
