# Supplementary material for: TwiMed: Twitter and PubMed Comparable Corpus of Drugs, Diseases, Symptoms, and Their Relations
Source: JMIR Public Health Surveill. 2017 May 3;3(2):e24. doi: 10.2196/publichealth.6396 (PMC5438461; doi:10.2196/publichealth.6396)
Supplement: Multimedia Appendix 1 [file jmir_v3i2e24_app1.zip › TwiMed-master/gold/pubmed/PMC25158960_871.ann]

T1	Drug 119 130	lamotrogine
A1	Duration T1 Regular
A2	Status T1 Complete
N1	Reference T1 Concepts:3878	Lamotrigine
T2	Drug 134 147	carbamazepine
A3	Duration T2 Regular
A4	Status T2 Complete
N2	Reference T2 Concepts:2554	Carbamazepine
