# Supplementary material for: TwiMed: Twitter and PubMed Comparable Corpus of Drugs, Diseases, Symptoms, and Their Relations
Source: JMIR Public Health Surveill. 2017 May 3;3(2):e24. doi: 10.2196/publichealth.6396 (PMC5438461; doi:10.2196/publichealth.6396)
Supplement: Multimedia Appendix 1 [file jmir_v3i2e24_app1.zip › TwiMed-master/gold/pubmed/PMC25293420_477.ann]

T1	Symptom 46 50	pain
N1	Reference T1 Concepts:0	Disagreement in Concept ID
#1	AnnotatorNotes T1	Disagreement in concept ID: C0030193 Vs. C1963916
T2	Drug 10 20	duloxetine
A1	Modality T2 Generic
N2	Reference T2 Concepts:60834	Duloxetine
R1	Reason-to-use Arg1:T1 Arg2:T2
