# Supplementary material for: TwiMed: Twitter and PubMed Comparable Corpus of Drugs, Diseases, Symptoms, and Their Relations
Source: JMIR Public Health Surveill. 2017 May 3;3(2):e24. doi: 10.2196/publichealth.6396 (PMC5438461; doi:10.2196/publichealth.6396)
Supplement: Multimedia Appendix 1 [file jmir_v3i2e24_app1.zip › TwiMed-master/gold/pubmed/PMC25665550_77.ann]

T1	Disease 108 124	schizophreniform
N1	Reference T1 Concepts:0	Disagreement in Concept ID
#1	AnnotatorNotes T1	Disagreement in concept ID: C0036341 Vs. -1
T2	Disease 129 153	schizoaffective disorder
N2	Reference T2 Concepts:C0036337	Schizoaffective Disorder
T3	Drug 68 78	olanzapine
N3	Reference T3 Concepts:4585	Olanzapine
T4	Disease 93 106	schizophrenia
N4	Reference T4 Concepts:C0036341	Schizophrenia
