# Supplementary material for: TwiMed: Twitter and PubMed Comparable Corpus of Drugs, Diseases, Symptoms, and Their Relations
Source: JMIR Public Health Surveill. 2017 May 3;3(2):e24. doi: 10.2196/publichealth.6396 (PMC5438461; doi:10.2196/publichealth.6396)
Supplement: Multimedia Appendix 1 [file jmir_v3i2e24_app1.zip › TwiMed-master/gold/pubmed/PMC26213850_868.ann]

T1	Disease 160 184	schizoaffective disorder
A1	Person T1 3rd
N1	Reference T1 Concepts:C0036337	Schizoaffective Disorder
T2	Disease 143 156	schizophrenia
A2	Person T2 3rd
N2	Reference T2 Concepts:C0036341	Schizophrenia
T3	Drug 77 87	quetiapine
A3	Person T3 3rd
N3	Reference T3 Concepts:5002	Quetiapine
T4	Drug 63 73	olanzapine
A4	Person T4 3rd
N4	Reference T4 Concepts:4585	Olanzapine
R1	Reason-to-use Arg1:T2 Arg2:T3
R2	Reason-to-use Arg1:T2 Arg2:T4
R3	Reason-to-use Arg1:T1 Arg2:T3
R4	Reason-to-use Arg1:T1 Arg2:T4
